# Supplementary material for: Evaluation of Rice Quality Storage Stability: From Variety Screening to Trait Identification
Source: Plants (Basel). 2025 Jan 24;14(3):356. doi: 10.3390/plants14030356 (PMC11820699; doi:10.3390/plants14030356)
Supplement: Supplementary file 1 [file plants-14-00356-s001.zip]

Archive with 1 entries (1 files):
- plants-3369069-supplementary.pdf
